# Supplementary material for: L-Theanine Regulates the Abundance of Amino Acid Transporters in Mice Duodenum and Jejunum via the mTOR Signaling Pathway
Source: Nutrients. 2022 Dec 28;15(1):142. doi: 10.3390/nu15010142 (PMC9824403; doi:10.3390/nu15010142)
Supplement: Supplementary file 1 [file nutrients-15-00142-s001.zip]

Archive with 1 entries (1 files):
- nutrients-2115089-supplementary.pdf
